# Supplementary material for: Efficient Catalytic Degradation of Methyl Orange by Various ZnO-Doped Lignin-Based Carbons
Source: Molecules. 2024 Apr 17;29(8):1817. doi: 10.3390/molecules29081817 (PMC11052459; doi:10.3390/molecules29081817)
Supplement: Supplementary file 1 [file molecules-29-01817-s001.zip]

Archive with 1 entries (1 files):
- molecules-2947400-supplementary.pdf
